# Supplementary material for: Mechanisms of Visuomotor Interception
Source: Brain Sci. 2026 Apr 22;16(5):435. doi: 10.3390/brainsci16050435 (PMC13205071; doi:10.3390/brainsci16050435)
Supplement: Supplementary file 1 [file brainsci-16-00435-s001.zip]

Archive with 1 entries (1 files):
- Supplementary_material_v1.pdf
